# Supplementary material for: Mechanically Soft Phase-Separated Gelatin/Hyaluronic Acid Hydrogels Support Long-Term Expansion of Human Mesenchymal Stem Cells While Preserving Multipotency
Source: Int J Mol Sci. 2026 Mar 24;27(7):2932. doi: 10.3390/ijms27072932 (PMC13073967; doi:10.3390/ijms27072932)
Supplement: Supplementary file 1 [file ijms-27-02932-s001.zip]

Archive with 1 entries (1 files):
- ijms-4154241-supplementary.pdf
